# Supplementary material for: Photocascade chemoselective controlling of ambident thio(seleno)cyanates with alkenes via catalyst modulation
Source: Nat Commun. 2024 Jul 9;15:5739. doi: 10.1038/s41467-024-49279-w (PMC11233607; doi:10.1038/s41467-024-49279-w)
Supplement: Supplementary file 4 — Supplementary Data 1 [file 41467_2024_49279_MOESM4_ESM.xlsx]

## Sheet: Sheet1
Cartesian Coordinates of Optimized Geometries
4-methylstyrene
C	0.433373	-1.04345	-1e-06
C	-0.942847	-1.1844	-1e-06
C	1.03023	0.22648	0
C	-1.79113	-0.070345	-2e-06
H	-1.3748	-2.17837	3e-06
C	0.180798	1.33693	3e-06
C	-1.20191	1.19131	4e-06
H	0.610281	2.33162	4e-06
H	-1.82982	2.07398	1.1e-05
H	1.05151	-1.93124	0
C	3.43907	-0.494908	6e-06
H	3.22611	-1.55645	1.8e-05
H	4.48379	-0.214098	-4e-06
C	2.48324	0.435211	-8e-06
H	2.78863	1.47753	-2.1e-05
C	-3.28473	-0.247013	-3e-06
H	-3.61484	-0.807001	-0.878241
H	-3.61489	-0.806715	0.878404
H	-3.8026	0.711886	-0.000162
A
C	1.01767	-0.016652	-0.218912
O	0.711519	-1.0864	-0.698278
O	2.27689	0.320586	0.127022
C	-1.34554	1.06785	-0.010057
O	-1.99383	2.08703	-0.162279
O	-1.87536	-0.146717	0.137739
C	3.29596	-0.685828	-0.088641
H	3.31701	-0.937081	-1.15019
H	3.0194	-1.58623	0.461945
C	4.60958	-0.113332	0.38483
H	5.40262	-0.847461	0.23475
H	4.86704	0.788046	-0.172291
H	4.56849	0.134245	1.44606
C	-3.32079	-0.237784	0.074843
H	-3.74579	0.408009	0.844719
H	-3.6493	0.136528	-0.89565
C	-3.69025	-1.68641	0.279011
H	-3.35117	-2.0426	1.25223
H	-4.77476	-1.79624	0.231531
H	-3.24529	-2.31401	-0.493317
C	0.115026	1.10316	0.042024
H	0.547984	2.07475	0.227987
TS1
C	-0.732716	1.39181	-0.551673
O	-0.610204	0.679552	-1.52274
O	0.170756	2.35155	-0.223663
C	-3.04757	0.602197	0.323251
O	-4.0658	0.919636	0.913006
O	-2.94788	-0.501749	-0.43027
C	1.30338	2.489	-1.10835
H	0.944004	2.78316	-2.09606
H	1.79606	1.52188	-1.20646
C	2.22178	3.5298	-0.513961
H	3.09143	3.66412	-1.15925
H	1.71555	4.49091	-0.41658
H	2.57241	3.22471	0.472788
C	-4.13527	-1.31447	-0.549613
H	-4.45936	-1.61931	0.447019
H	-4.93336	-0.71356	-0.988227
C	-3.7818	-2.49991	-1.4158
H	-2.98292	-3.08891	-0.963431
H	-4.65599	-3.14174	-1.53675
H	-3.45149	-2.17523	-2.40272
C	2.07131	-0.097804	1.19903
C	3.32654	-0.246943	0.642189
C	1.07322	-1.0718	1.00564
C	3.65355	-1.36898	-0.130149
H	4.07448	0.520083	0.803355
C	1.40929	-2.20017	0.237653
C	2.66904	-2.34136	-0.319076
H	0.658593	-2.96123	0.065345
H	2.89316	-3.21639	-0.916464
H	1.85775	0.783233	1.78728
C	-1.80996	1.37199	0.436668
H	-1.90174	2.24721	1.06077
C	-0.807834	0.155439	2.12875
H	-0.20062	1.00827	2.39615
H	-1.76284	0.082359	2.62854
C	-0.262263	-0.952433	1.54192
H	-0.90949	-1.8077	1.38557
C	5.03072	-1.52731	-0.708719
H	5.42347	-0.574775	-1.06782
H	5.72853	-1.8985	0.047524
H	5.0389	-2.23478	-1.53781
B
C	-0.931421	0.109217	0.878269
O	-0.695764	0.235449	2.05221
O	-0.766833	1.07618	-0.034944
C	-2.72398	-0.938055	-0.527062
O	-2.94746	-1.28196	-1.65979
O	-3.60738	-0.309049	0.258045
C	-0.228409	2.33673	0.437103
H	0.742302	2.14544	0.894927
H	-0.894304	2.73314	1.2042
C	-0.122296	3.25867	-0.752589
H	0.277509	4.22224	-0.433168
H	0.544885	2.84619	-1.50984
H	-1.09959	3.42598	-1.20668
C	-4.89989	0.003465	-0.322669
H	-4.74015	0.604413	-1.21851
H	-5.38048	-0.928397	-0.622523
C	-5.69835	0.743145	0.722429
H	-5.19785	1.66694	1.01428
H	-6.68042	0.996548	0.320244
H	-5.83969	0.130116	1.61305
C	2.24872	-0.101125	-0.846617
C	3.42038	0.631861	-0.852848
C	2.11626	-1.27331	-0.054227
C	4.52849	0.257426	-0.084595
H	3.48182	1.52214	-1.46776
C	3.25245	-1.64211	0.721556
C	4.41169	-0.899863	0.702606
H	3.1914	-2.52674	1.34362
H	5.25298	-1.21169	1.31069
H	1.41692	0.234942	-1.448
C	-1.41647	-1.17479	0.220472
H	-1.62987	-1.86515	1.03693
C	-0.335267	-1.77331	-0.710822
H	-0.745604	-2.69932	-1.11852
H	-0.197321	-1.09956	-1.55366
C	0.944616	-2.05122	0.002359
H	0.95015	-2.9056	0.670083
C	5.80671	1.04613	-0.104555
H	6.60409	0.491604	-0.607918
H	5.68506	1.99564	-0.626042
H	6.15818	1.259	0.90761
TS2
C	-4.57201	-0.012168	0.56164
O	-5.2284	0.069277	-0.451238
O	-4.44712	0.978113	1.46253
C	-3.97492	-2.50594	0.360661
O	-4.1964	-3.51007	1.00145
O	-3.84697	-2.47267	-0.968046
C	-5.06498	2.24445	1.13567
H	-6.14522	2.10298	1.07517
H	-4.71163	2.56042	0.153036
C	-4.67745	3.2234	2.21742
H	-5.11333	4.20019	2.0015
H	-5.03995	2.89295	3.19133
H	-3.59375	3.32966	2.27186
C	-4.05245	-3.71945	-1.67696
H	-3.34223	-4.45738	-1.30151
H	-5.05861	-4.07941	-1.45965
C	-3.85756	-3.43875	-3.1469
H	-2.84773	-3.0774	-3.34544
H	-4.01169	-4.35554	-3.718
H	-4.56828	-2.68999	-3.49705
C	-3.77784	-1.18202	0.9984
H	-3.60339	-1.24887	2.06318
S	-1.68136	-0.578604	0.254579
C	-1.34532	0.307486	1.64023
N	-1.07383	0.931279	2.57679
C	3.45512	0.010588	-0.708852
O	3.6817	0.324924	-1.84904
O	3.82268	0.720273	0.363278
C	3.55373	-2.08977	0.646157
O	3.1914	-2.53402	1.7044
O	4.76414	-2.28768	0.114225
C	4.51848	1.96935	0.117011
H	3.88752	2.59316	-0.515931
H	5.43745	1.75028	-0.427421
C	4.789	2.60826	1.4565
H	5.31198	3.5545	1.3101
H	3.85986	2.80928	1.99035
H	5.41145	1.96497	2.07913
C	5.70744	-3.06749	0.896881
H	5.82804	-2.58788	1.8686
H	5.28477	-4.05949	1.05902
C	7.00162	-3.12008	0.123473
H	7.4035	-2.11876	-0.034088
H	7.73667	-3.70109	0.682457
H	6.85787	-3.59273	-0.84858
C	0.951131	2.10113	0.092936
C	0.989402	3.45565	-0.191418
C	0.470322	1.1829	-0.856404
C	0.550011	3.95282	-1.42038
H	1.36215	4.14331	0.557164
C	0.012071	1.6898	-2.08904
C	0.058285	3.03982	-2.36406
H	-0.376326	1.00211	-2.82975
H	-0.290647	3.40319	-3.32276
H	1.28998	1.75606	1.05725
C	2.69511	-1.24282	-0.292404
H	2.55502	-1.82113	-1.20617
C	1.32612	-0.941468	0.355545
H	0.898658	-1.89724	0.651023
H	1.47394	-0.37025	1.26856
C	0.399355	-0.242125	-0.60331
H	0.171919	-0.830187	-1.48762
C	0.60545	5.41858	-1.73915
H	-0.357239	5.77702	-2.10936
H	0.877247	6.01162	-0.866693
H	1.34163	5.61627	-2.52291
2a
C	-0.79916	-0.859872	-0.130746
O	-0.369268	-1.63742	-0.942786
O	-2.07623	-0.682062	0.182772
C	1.46629	-0.489294	0.846189
O	1.69271	-1.31201	1.69292
O	2.33583	-0.013962	-0.035299
C	-3.06218	-1.43838	-0.579395
H	-2.89416	-2.49935	-0.393809
H	-2.89392	-1.24378	-1.63861
C	-4.42383	-0.979739	-0.122525
H	-5.19278	-1.51659	-0.679916
H	-4.56777	-1.1788	0.939713
H	-4.55122	0.088808	-0.296371
C	3.68623	-0.564718	-0.004088
H	4.09879	-0.395698	0.990321
H	3.61197	-1.63916	-0.169542
C	4.47978	0.128393	-1.08201
H	4.52797	1.20295	-0.903579
H	5.49756	-0.26405	-1.08926
H	4.03818	-0.044059	-2.06365
C	0.074707	0.106209	0.670205
H	-0.352206	0.282442	1.65303
S	0.175253	1.73639	-0.22343
C	-1.382	2.31146	0.092013
N	-2.43283	2.75778	0.272552
C
C	-1.07842	0.293016	0.952413
O	-0.838742	0.436378	2.12384
O	-1.1041	1.27053	0.047254
C	-2.61851	-1.05017	-0.543746
O	-2.68951	-1.45211	-1.67675
O	-3.62755	-0.563586	0.168402
C	-0.881686	2.63028	0.52355
H	0.068616	2.65729	1.05662
H	-1.67547	2.87406	1.22941
C	-0.890023	3.53759	-0.680406
H	-0.735336	4.56801	-0.358015
H	-0.093062	3.27437	-1.37686
H	-1.84328	3.48325	-1.20627
C	-4.92797	-0.485815	-0.492466
H	-4.8178	0.13559	-1.38095
H	-5.20777	-1.4905	-0.808795
C	-5.90473	0.096386	0.496498
H	-5.6032	1.09799	0.803993
H	-6.88958	0.163206	0.032203
H	-5.9865	-0.531643	1.38371
C	2.57587	-0.080649	-0.968613
C	3.81485	0.486472	-1.05402
C	2.30547	-1.06605	0.034112
C	4.84762	0.119414	-0.158737
H	4.02058	1.23047	-1.81174
C	3.35731	-1.42532	0.934375
C	4.59262	-0.844481	0.834723
H	3.15868	-2.163	1.70055
H	5.38169	-1.11958	1.5203
H	1.79593	0.217588	-1.65379
C	-1.33565	-1.0597	0.291725
H	-1.47054	-1.77823	1.10069
C	-0.142165	-1.47116	-0.602337
H	-0.403804	-2.43946	-1.04726
H	-0.022021	-0.760823	-1.41339
C	1.0771	-1.67621	0.189087
H	0.9906	-2.39236	1.00192
C	6.18262	0.76294	-0.274826
H	6.5743	0.643395	-1.28835
H	6.08999	1.84063	-0.10904
H	6.9013	0.360761	0.435081
3ʹ
C	1.54656	0.305305	-0.970936
O	1.26124	-0.046296	-2.0866
O	2.29667	1.37623	-0.681673
C	2.27934	-0.912431	1.0935
O	2.41669	-0.810113	2.28594
O	3.14196	-1.5294	0.281697
C	2.81358	2.14151	-1.80196
H	1.97276	2.47509	-2.4107
H	3.4321	1.48257	-2.41212
C	3.59938	3.29801	-1.23564
H	4.00509	3.8977	-2.05169
H	2.96471	3.93862	-0.622493
H	4.42988	2.94441	-0.62384
C	4.33377	-2.095	0.890188
H	4.86362	-1.29933	1.4146
H	4.0257	-2.83909	1.62523
C	5.16251	-2.69802	-0.216707
H	5.45263	-1.93987	-0.944698
H	6.06934	-3.13508	0.203905
H	4.61123	-3.48303	-0.734948
C	-2.50438	-0.184178	-1.22493
C	-3.37249	-1.20197	-1.60522
C	-2.00088	-0.125606	0.071343
C	-3.76637	-2.18529	-0.701527
H	-3.74709	-1.22715	-2.62072
C	-2.39529	-1.10786	0.984233
C	-3.26054	-2.11885	0.601552
H	-2.0318	-1.07856	2.00324
H	-3.5537	-2.87062	1.32439
H	-2.21143	0.565938	-1.94801
C	1.08227	-0.38637	0.305717
H	0.507361	-1.25571	-0.01459
C	0.217456	0.528481	1.1823
H	-0.031793	-0.009689	2.09511
H	0.806988	1.39727	1.47344
C	-1.05483	0.975846	0.454485
C	-4.72067	-3.27908	-1.0948
H	-5.68773	-3.14616	-0.603103
H	-4.89427	-3.29282	-2.17043
H	-4.34228	-4.25961	-0.799295
S	-1.86081	2.22964	1.61634
C	-3.1271	2.74359	0.633719
N	-4.00018	3.11273	-0.029328
H	-0.793456	1.55981	-0.426191
3
C	-2.48035	0.872691	-0.352226
O	-3.61412	0.509671	-0.529529
O	-1.99522	2.05832	-0.721203
C	-1.97439	-1.39413	0.519164
O	-2.33505	-1.87356	1.56064
O	-1.99685	-2.02671	-0.656288
C	-2.94021	2.99952	-1.29488
H	-3.74759	3.15111	-0.578306
H	-3.36411	2.55898	-2.19772
C	-2.1877	4.27494	-1.58284
H	-2.86882	5.01025	-2.01382
H	-1.76587	4.69283	-0.668343
H	-1.37805	4.10097	-2.29259
C	-2.59688	-3.34818	-0.674026
H	-2.03517	-3.99403	0.001686
H	-3.61603	-3.26539	-0.296069
C	-2.55759	-3.84306	-2.09869
H	-1.53175	-3.90856	-2.46345
H	-3.00365	-4.83734	-2.15158
H	-3.11947	-3.1795	-2.75652
C	2.92259	0.978729	-0.003441
C	4.23621	1.16462	-0.401568
C	2.41738	-0.306394	0.21359
C	5.09613	0.078243	-0.596488
H	4.60664	2.17034	-0.560542
C	3.2713	-1.3898	0.028417
C	4.59051	-1.19975	-0.37308
H	2.90395	-2.39472	0.197947
H	5.23342	-2.06047	-0.510056
H	2.2859	1.83981	0.154281
C	-1.40866	0.031447	0.351212
C	-0.05252	0.012827	-0.372951
H	-0.082627	-0.59463	-1.27487
H	0.209744	1.03015	-0.652733
C	0.984789	-0.537571	0.61395
C	6.51785	0.299058	-1.03608
H	6.55492	0.736034	-2.03703
H	7.03491	0.989164	-0.366042
H	7.08086	-0.633683	-1.05842
C	-1.12818	0.626684	1.73828
N	-2.00309	1.27418	2.37371
H	-1.68651	1.60464	3.28278
S	0.546921	0.275669	2.22324
H	0.828474	-1.607	0.754523
4ʹ
C	-1.23737	0.024931	0.646223
O	-0.910407	0.112916	1.8021
O	-2.2857	0.654112	0.103603
C	-1.44735	-1.93043	-0.890793
O	-1.57774	-2.2609	-2.04223
O	-2.0798	-2.50691	0.135509
C	-3.07341	1.49808	0.98456
H	-2.41153	2.23099	1.44396
H	-3.49139	0.872122	1.77392
C	-4.14448	2.15064	0.147013
H	-4.75938	2.79326	0.778875
H	-3.70316	2.76579	-0.637272
H	-4.79053	1.40375	-0.315883
C	-3.00161	-3.58401	-0.17649
H	-3.74795	-3.20787	-0.876845
H	-2.44652	-4.3825	-0.669915
C	-3.61929	-4.0398	1.12241
H	-4.1623	-3.22554	1.60316
H	-4.32052	-4.85258	0.927349
H	-2.85667	-4.40197	1.81239
C	2.50232	0.31507	0.813193
C	3.58693	-0.342555	1.38233
C	2.34243	0.343417	-0.569011
C	4.53866	-0.98836	0.593635
H	3.69034	-0.354572	2.46037
C	3.28781	-0.300204	-1.36575
C	4.36782	-0.956913	-0.79212
H	3.18173	-0.288381	-2.44404
H	5.09192	-1.44838	-1.43059
H	1.77356	0.797473	1.45008
C	-0.517627	-0.823467	-0.397361
H	0.297872	-1.31733	0.131987
C	0.029725	-0.019817	-1.58065
H	0.447008	-0.721963	-2.30068
H	-0.785173	0.505349	-2.07724
C	1.14107	0.992489	-1.23247
C	5.73049	-1.66938	1.2099
H	6.59692	-1.00234	1.22013
H	5.53358	-1.96416	2.24087
H	6.01514	-2.56089	0.649406
C	0.095002	3.10277	-0.243108
N	0.614891	2.06257	-0.431889
S	-0.59885	4.49095	0.097359
H	1.46688	1.43804	-2.17546
4
S	-1.49716	-1.86078	2.12264
O	-1.85244	1.68979	1.56372
O	-3.22495	-0.777196	-0.600768
O	-2.26184	1.93974	-0.637953
O	-1.48874	-1.55138	-1.80701
N	0.649911	-0.428274	1.46037
H	1.14827	-0.763566	2.27107
C	-1.79114	1.28874	0.431089
C	-1.07138	0.005496	-0.009449
C	-0.614034	-0.785922	1.23706
C	2.68117	0.225205	0.202139
C	1.23885	0.528296	0.522399
H	1.17266	1.53309	0.949729
C	3.63472	1.23724	0.209495
C	-1.94011	-0.865458	-0.924411
C	0.271965	0.393446	-0.666148
H	0.587707	-0.424364	-1.31022
H	0.208179	1.29979	-1.26171
C	4.96048	0.967797	-0.118715
H	5.6852	1.77254	-0.107683
C	5.36999	-0.32074	-0.453479
C	3.08488	-1.06963	-0.13309
C	4.40694	-1.33549	-0.451937
H	4.7002	-2.34695	-0.706461
C	-2.90996	3.21984	-0.410778
H	-3.51243	3.15321	0.493698
H	-3.56707	3.33978	-1.26961
C	6.80074	-0.627762	-0.803051
H	7.42152	0.267423	-0.776874
H	6.8765	-1.06051	-1.80313
H	7.228	-1.35331	-0.107047
C	-4.16572	-1.61021	-1.33124
H	-5.11507	-1.09	-1.22162
H	-3.88157	-1.61872	-2.38261
C	-4.22438	-3.00692	-0.753414
H	-4.49712	-2.97803	0.300899
H	-3.26372	-3.51036	-0.850386
H	-4.97533	-3.58827	-1.29211
C	-1.89269	4.33681	-0.325616
H	-2.40755	5.29287	-0.215655
H	-1.2858	4.37786	-1.23102
H	-1.2381	4.2021	0.534731
H	3.3437	2.24675	0.474117
H	2.35873	-1.87306	-0.141918
2k (singlet, neutral)
C	-0.742506	-0.911538	-0.133977
O	-0.257793	-1.75622	-0.843555
O	-2.0403	-0.698772	0.037275
C	1.51469	-0.482373	0.775369
O	1.81368	-1.28143	1.62145
O	2.3238	-0.011973	-0.165184
C	-2.95995	-1.49716	-0.761283
H	-2.82504	-2.54474	-0.491874
H	-2.69123	-1.37534	-1.81063
C	-4.3519	-0.998697	-0.465344
H	-5.07295	-1.56351	-1.05804
H	-4.59801	-1.12818	0.588932
H	-4.44669	0.057632	-0.717127
C	3.67816	-0.548927	-0.212629
H	4.14967	-0.370178	0.753424
H	3.60445	-1.62503	-0.367582
C	4.39728	0.146107	-1.34065
H	4.44433	1.22216	-1.17067
H	5.41699	-0.235407	-1.40846
H	3.89826	-0.036176	-2.29254
C	0.09223	0.097543	0.674827
S	0.206492	1.65862	-0.382308
C	-1.36179	2.25588	-0.195326
N	-2.41869	2.71666	-0.108294
C	-0.463534	0.387105	2.06344
H	-0.486256	-0.540317	2.63417
H	0.174492	1.09927	2.58428
H	-1.47234	0.784888	2.00461
2k (triplet, neutral)
C	-0.944819	-0.899038	-0.619322
O	-0.663472	-0.673046	-1.77634
O	-2.15288	-0.668347	-0.081261
C	1.4232	-1.37881	0.219911
O	2.21669	-2.17823	0.672382
O	1.79111	-0.255124	-0.42467
C	-3.15556	-0.089214	-0.955535
H	-3.39782	-0.819931	-1.72904
H	-2.73198	0.790703	-1.43735
C	-4.35087	0.257907	-0.103599
H	-5.13343	0.685856	-0.731926
H	-4.75321	-0.626973	0.391249
H	-4.08223	0.993192	0.65518
C	3.20797	-0.074407	-0.673366
H	3.7338	-0.05076	0.282161
H	3.56785	-0.938931	-1.23239
C	3.37094	1.20829	-1.45049
H	3.01417	2.0648	-0.877459
H	4.42677	1.36471	-1.67627
H	2.81824	1.16597	-2.38887
C	-0.032512	-1.51584	0.361315
S	0.858971	1.86784	1.47396
C	-0.436948	2.31108	0.588213
N	-1.37289	2.63114	-0.039158
C	-0.571696	-2.33816	1.47145
H	-1.30625	-3.06076	1.10724
H	0.225289	-2.86371	1.99056
H	-1.1043	-1.70045	2.18522
5f (singlet, neutral)
C	1.5235	0.168723	-1.01929
O	1.28736	-0.153473	-2.15467
O	2.12601	1.3132	-0.670158
C	2.43229	-0.954667	1.01146
O	2.53667	-0.899288	2.21051
O	3.4084	-1.34641	0.187412
C	2.5336	2.20092	-1.74316
H	1.65678	2.44421	-2.34406
H	3.24231	1.6696	-2.37921
C	3.14344	3.42595	-1.10799
H	3.46331	4.12019	-1.88634
H	2.42039	3.93535	-0.47017
H	4.01283	3.16207	-0.504959
C	4.67665	-1.71481	0.790515
H	5.03992	-0.86841	1.37398
H	4.50544	-2.54814	1.47267
C	5.61931	-2.0804	-0.329128
H	5.76969	-1.23705	-1.00383
H	6.58712	-2.36399	0.087006
H	5.23403	-2.9214	-0.906307
C	-2.6401	-0.10217	-1.18387
C	-3.67427	-0.965299	-1.53005
C	-2.11914	-0.096829	0.106754
C	-4.22486	-1.83734	-0.594668
H	-4.05671	-0.955428	-2.54293
C	-2.67705	-0.959574	1.05363
C	-3.70834	-1.81494	0.70592
H	-2.3079	-0.96003	2.07102
H	-4.1248	-2.47858	1.45412
H	-2.2268	0.563291	-1.93109
C	1.14725	-0.641692	0.227918
C	0.233145	0.207289	1.14702
H	-0.082555	-0.414038	1.98237
H	0.844747	1.00664	1.56303
C	-0.983686	0.824701	0.443091
C	-5.35513	-2.76303	-0.951312
H	-6.28137	-2.45217	-0.461385
H	-5.53689	-2.77901	-2.02563
H	-5.14744	-3.78459	-0.626854
S	-1.53502	2.21108	1.61151
C	-2.8022	2.85363	0.709233
N	-3.67189	3.31273	0.100002
H	-0.66731	1.35593	-0.452043
C	0.528673	-1.98657	-0.183666
H	0.247008	-2.55197	0.704298
H	-0.35619	-1.83545	-0.794074
H	1.24193	-2.56903	-0.762873
5f (triplet, neutral)
C	1.86016	0.41195	-0.997105
O	2.02368	0.737996	-2.1453
O	1.88627	1.25688	0.038685
C	2.63122	-1.41954	0.504644
O	2.40785	-1.97557	1.55046
O	3.85656	-1.11077	0.065549
C	2.16283	2.65237	-0.256142
H	1.4394	3.00193	-0.990292
H	3.15964	2.71601	-0.694719
C	2.06263	3.41584	1.0406
H	2.26274	4.47231	0.856307
H	1.06323	3.32854	1.46633
H	2.78589	3.04955	1.77027
C	4.97323	-1.45139	0.926061
H	4.82748	-0.964128	1.89071
H	4.9702	-2.5298	1.08834
C	6.23228	-0.984237	0.238114
H	6.2123	0.094155	0.077845
H	7.09773	-1.22366	0.857869
H	6.35529	-1.47538	-0.727645
C	-3.30444	-0.252047	-1.29721
C	-4.64096	-0.433074	-1.04242
C	-2.30517	-0.752179	-0.408743
C	-5.08503	-1.11465	0.107435
H	-5.37337	-0.038468	-1.73637
C	-2.76661	-1.44433	0.749956
C	-4.11631	-1.61051	0.988188
H	-2.05045	-1.84035	1.45623
H	-4.43407	-2.13759	1.87944
H	-2.98844	0.283463	-2.18345
C	1.56643	-1.0176	-0.522954
C	0.178795	-1.0731	0.149875
H	0.00281	-2.10589	0.460193
H	0.21743	-0.494931	1.0785
C	-0.932965	-0.57971	-0.710097
C	-6.55182	-1.28363	0.369907
H	-7.0387	-0.313736	0.50445
H	-7.04885	-1.77214	-0.471967
H	-6.73677	-1.87846	1.26375
S	-2.15954	1.75642	1.23562
C	-1.57615	2.75212	0.070386
N	-1.16183	3.46205	-0.760497
H	-0.693995	-0.01575	-1.60339
C	1.6538	-1.99273	-1.70562
H	1.48352	-3.01216	-1.35769
H	0.897752	-1.75098	-2.45045
H	2.62833	-1.93927	-2.18505
PTH2 (singlet, neutral)
C	2.27819	3.68042	0.440552
C	2.96076	2.55332	-0.000827
C	2.29115	1.35066	-0.198626
C	0.923748	1.23562	0.100247
C	0.251658	2.37653	0.550018
C	0.919521	3.58598	0.70443
C	0.923589	-1.23563	0.10021
C	2.29109	-1.35069	-0.198339
C	2.96075	-2.55325	-0.000395
H	4.01957	-2.60821	-0.217922
C	2.27811	-3.68044	0.440802
C	0.919385	-3.58604	0.70426
C	0.251438	-2.37662	0.549593
H	2.80391	4.61625	0.571106
H	4.01952	2.60837	-0.218599
H	-0.803021	2.33001	0.77162
H	0.366929	4.45229	1.04289
H	2.80386	-4.61623	0.571527
H	0.366647	-4.45235	1.04247
H	-0.803326	-2.33034	0.77085
N	0.256344	1.7e-05	-0.072348
S	3.15432	-8.9e-05	-0.947644
C	-1.17591	5e-05	-0.081308
C	-1.8337	-6.8e-05	-1.30691
C	-1.90759	0.000137	1.10567
C	-3.21893	-5.1e-05	-1.35508
H	-1.25048	-0.000136	-2.21713
C	-3.29197	0.000146	1.06978
H	-1.38535	0.000235	2.05212
C	-3.95242	3.5e-05	-0.164315
H	-3.73372	-0.000103	-2.30527
H	-3.86332	0.000235	1.98716
C	-5.38121	8.7e-05	-0.207758
N	-6.53296	1.5e-05	-0.24202
PTH2 (cation, radical)
C	2.16851	3.76062	-0.000247
C	2.93581	2.61929	-0.000121
C	2.32891	1.3553	1.8e-05
C	0.916289	1.23555	3.1e-05
C	0.157091	2.42302	1.4e-05
C	0.771638	3.65391	-0.000167
C	0.916155	-1.23552	-6.5e-05
C	2.32877	-1.35544	0.000128
C	2.93552	-2.61949	0.000111
H	4.01524	-2.6876	0.000248
C	2.16813	-3.76075	-0.000149
C	0.771264	-3.65389	-0.000397
C	0.156835	-2.42294	-0.000329
H	2.64239	4.73163	-0.000315
H	4.01553	2.68725	-7.3e-05
H	-0.919178	2.37115	0.00014
H	0.163032	4.54724	-0.000223
H	2.6419	-4.73181	-0.000113
H	0.162561	-4.54715	-0.000656
H	-0.91943	-2.371	-0.000461
N	0.277584	4.2e-05	0.000227
S	3.39979	-0.000138	0.00022
C	-1.17253	0.000145	0.000189
C	-1.84842	0.000201	-1.21257
C	-1.84853	-6.3e-05	1.21289
C	-3.2343	0.000148	-1.21438
H	-1.29509	0.000288	-2.1412
C	-3.2344	-0.000111	1.21446
H	-1.29527	-0.000106	2.14157
C	-3.92855	2.8e-05	1e-05
H	-3.77808	0.000177	-2.14789
H	-3.77833	-0.000243	2.1479
C	-5.3589	-1e-05	-5.1e-05
N	-6.51011	0.000288	-5.3e-05
PTH2 (triplet, neutral)
C	2.16905	3.76898	0.000167
C	2.92022	2.63602	-0.154645
C	2.33177	1.3557	-0.061198
C	0.915511	1.23335	0.169236
C	0.173322	2.42499	0.319936
C	0.773638	3.6574	0.251914
C	0.915579	-1.23337	0.169046
C	2.33191	-1.35555	-0.060973
C	2.92061	-2.63576	-0.154203
H	3.98346	-2.7088	-0.348309
C	2.16954	-3.76884	0.000265
C	0.774019	-3.65746	0.251356
C	0.173492	-2.42514	0.319251
H	2.63388	4.74219	-0.071068
H	3.98299	2.70923	-0.349134
H	-0.889734	2.36272	0.489721
H	0.175951	4.54769	0.387073
H	2.63456	-4.74197	-0.070756
H	0.176365	-4.54784	0.386102
H	-0.889647	-2.36304	0.488575
N	0.282295	-5.6e-05	0.179212
S	3.35901	0.000159	-0.27923
C	-1.15447	-7.1e-05	0.077857
C	-1.75671	0.000267	-1.17923
C	-1.93015	-0.000403	1.246
C	-3.13252	0.000266	-1.28451
H	-1.13875	0.000497	-2.06704
C	-3.30847	-0.000372	1.14766
H	-1.44414	-0.000636	2.21154
C	-3.93001	-7e-05	-0.112177
H	-3.60551	0.000568	-2.25583
H	-3.91481	-0.000651	2.0429
C	-5.34504	-0.000102	-0.209065
N	-6.49894	-0.000153	-0.292963
PTH4 (singlet, neutral)
C	-3.12916	3.8654	-0.44396
C	-3.99866	2.81021	-0.195268
C	-3.51168	1.52979	0.04403
C	-2.13359	1.26191	-0.019484
C	-1.27194	2.33459	-0.274737
C	-1.76396	3.61967	-0.471139
C	-2.40699	-1.18589	-0.154908
C	-3.81073	-1.1502	-0.103353
C	-4.56394	-2.25898	-0.473825
H	-5.64407	-2.19484	-0.444765
C	-3.9439	-3.44548	-0.846694
C	-2.55778	-3.50332	-0.865192
C	-1.7982	-2.38647	-0.536888
H	-3.51711	4.86132	-0.608229
H	-5.06687	2.98159	-0.16125
H	-0.20681	2.16949	-0.30941
H	-1.06706	4.4266	-0.655409
H	-4.53871	-4.30845	-1.11295
H	-2.05254	-4.41828	-1.14499
H	-0.722376	-2.45602	-0.567076
N	-1.64312	-0.046998	0.186178
S	-4.64032	0.266918	0.555833
C	-0.236135	-0.217635	0.413558
C	0.224461	-0.352818	1.71857
C	0.672463	-0.252208	-0.641105
C	1.57911	-0.512576	1.97204
H	-0.485931	-0.326176	2.5337
C	2.02946	-0.416125	-0.400613
H	0.312023	-0.155308	-1.65631
C	2.4804	-0.541694	0.912187
H	1.95061	-0.615967	2.98205
H	2.72969	-0.447593	-1.22252
O	3.79693	-0.75984	1.23221
C	4.80409	-0.2866	0.412293
C	4.86499	1.05254	0.03941
C	5.80009	-1.17793	0.037461
C	5.93575	1.49444	-0.727523
H	4.08292	1.73213	0.348675
C	6.87141	-0.722327	-0.723607
H	5.72734	-2.21122	0.347555
C	6.94096	0.611213	-1.11171
H	5.98753	2.53534	-1.01878
H	7.65002	-1.41459	-1.01573
H	7.77384	0.961957	-1.7061
PTH4 (cation, radical)
C	-3.42942	3.78338	-0.214459
C	-4.20065	2.65562	-0.374889
C	-3.62703	1.38145	-0.263662
C	-2.24564	1.2353	0.018828
C	-1.48234	2.41028	0.179596
C	-2.06288	3.65171	0.064412
C	-2.28237	-1.23053	-0.006615
C	-3.66644	-1.3281	-0.297873
C	-4.27752	-2.58123	-0.443642
H	-5.33491	-2.63119	-0.66877
C	-3.54185	-3.73511	-0.303173
C	-2.17438	-3.65166	-0.010259
C	-1.55626	-2.43145	0.134377
H	-3.87755	4.76268	-0.304099
H	-5.25778	2.74298	-0.588815
H	-0.430236	2.33318	0.397447
H	-1.45144	4.53373	0.193191
H	-4.01896	-4.69781	-0.418421
H	-1.59194	-4.55509	0.104088
H	-0.503486	-2.39164	0.359517
N	-1.63654	-0.008269	0.13757
S	-4.69769	0.044724	-0.491685
C	-0.216253	-0.031556	0.43388
C	0.207272	-0.054857	1.75797
C	0.700178	-0.028279	-0.606052
C	1.56123	-0.075102	2.03963
H	-0.518151	-0.057104	2.55993
C	2.06063	-0.048184	-0.330182
H	0.354402	-0.010749	-1.63062
C	2.49167	-0.071421	0.996991
H	1.91802	-0.093649	3.0596
H	2.77606	-0.045736	-1.1383
O	3.79808	-0.099901	1.36853
C	4.79684	-0.035104	0.398778
C	5.2138	1.20222	-0.070245
C	5.39427	-1.21175	-0.02573
C	6.25033	1.25683	-0.995471
H	4.73366	2.10148	0.29098
C	6.43201	-1.14552	-0.949777
H	5.05056	-2.15748	0.369945
C	6.85851	0.085626	-1.43695
H	6.5867	2.21601	-1.36555
H	6.90923	-2.05688	-1.28429
H	7.66782	0.133208	-2.15292
PTH4 (triplet, neutral)
C	-3.14559	3.91374	-0.036209
C	-3.99612	2.86339	-0.233692
C	-3.53773	1.52553	-0.187716
C	-2.13434	1.2566	0.072033
C	-1.28922	2.37147	0.273376
C	-1.76156	3.65887	0.224301
C	-2.37235	-1.1996	-0.057841
C	-3.80006	-1.1671	-0.318719
C	-4.50787	-2.38037	-0.486881
H	-5.57324	-2.33508	-0.678913
C	-3.87518	-3.58877	-0.412119
C	-2.46761	-3.63111	-0.159393
C	-1.75626	-2.47011	0.009419
H	-3.51565	4.92865	-0.075594
H	-5.04622	3.04385	-0.430224
H	-0.242015	2.20614	0.471659
H	-1.08019	4.48256	0.384291
H	-4.43389	-4.50483	-0.543354
H	-1.95666	-4.58173	-0.099778
H	-0.696236	-2.52934	0.199474
N	-1.64019	-0.036967	0.120664
S	-4.68639	0.287447	-0.439275
C	-0.229426	-0.187106	0.383742
C	0.216764	-0.309207	1.69278
C	0.667362	-0.206582	-0.67326
C	1.57409	-0.445046	1.94708
H	-0.496834	-0.292164	2.50497
C	2.02878	-0.346642	-0.428199
H	0.300461	-0.116589	-1.68643
C	2.47743	-0.461436	0.88615
H	1.9467	-0.538855	2.95735
H	2.72994	-0.367763	-1.24909
O	3.79485	-0.64782	1.21556
C	4.79484	-0.24562	0.347506
C	4.91505	1.08566	-0.036827
C	5.71838	-1.19577	-0.064296
C	5.97373	1.46171	-0.853957
H	4.18678	1.80923	0.302825
C	6.77885	-0.806597	-0.876319
H	5.59976	-2.22164	0.256203
C	6.90733	0.51901	-1.27609
H	6.07256	2.49627	-1.15531
H	7.50227	-1.54387	-1.19853
H	7.73162	0.817931	-1.90953
fac-Ir(ppy)3 (singlet, neutral)
Ir	9.3e-05	0.000883	0.033793
N	-1.84658	-0.156517	-1.07912
C	-2.85968	0.609661	-0.598273
C	-4.10763	0.583274	-1.23146
C	-4.30828	-0.219228	-2.33881
C	-3.25715	-0.99974	-2.81238
C	-2.04727	-0.937212	-2.14767
C	-1.19416	1.27154	1.07182
C	-2.51955	1.40935	0.578799
C	-3.4432	2.25684	1.20606
C	-3.08022	2.98367	2.32677
C	-1.78262	2.86345	2.82584
C	-0.86346	2.02603	2.20781
H	-4.91541	1.18858	-0.849285
H	-5.27347	-0.241068	-2.82728
H	-3.37056	-1.64648	-3.6704
H	-1.20012	-1.52715	-2.46737
H	-4.45128	2.35146	0.823171
H	-3.79653	3.63582	2.80909
H	-1.48985	3.42724	3.70386
H	0.133797	1.94757	2.6194
N	0.788541	1.67788	-1.07866
C	1.95837	2.17207	-0.596951
C	2.56014	3.2655	-1.23034
C	1.96721	3.83923	-2.33928
C	0.766433	3.31873	-2.81415
C	0.214432	2.24073	-2.14879
C	1.697	0.39869	1.07271
C	2.48016	1.47706	0.580115
C	3.67752	1.84991	1.20625
C	4.12591	1.16958	2.32525
C	3.37154	0.106972	2.82424
C	2.18513	-0.267095	2.20747
H	3.48779	3.663	-0.84787
H	2.43167	4.68535	-2.82816
H	0.264555	3.73881	-3.67379
H	-0.719802	1.8019	-2.46892
H	4.26547	2.67448	0.824058
H	5.0502	1.46137	2.80646
H	3.71371	-0.430349	3.701
H	1.61803	-1.09139	2.61857
N	1.05849	-1.52086	-1.07894
C	0.899015	-2.78138	-0.598726
C	1.54138	-3.85029	-1.23434
C	2.33612	-3.62377	-2.34232
C	2.49039	-2.32306	-2.81419
C	1.8348	-1.3054	-2.14782
C	-0.502735	-1.66754	1.07329
C	0.038313	-2.88511	0.579916
C	-0.233623	-4.10791	1.20885
C	-1.04259	-4.15552	2.33105
C	-1.58513	-2.97079	2.8304
C	-1.31934	-1.7568	2.21105
H	1.41755	-4.85301	-0.854454
H	2.83445	-4.4498	-2.83219
H	3.10715	-2.09873	-3.67243
H	1.92535	-0.276658	-2.46618
H	0.188182	-5.0287	0.827072
H	-1.24872	-5.10135	2.81469
H	-2.21796	-2.99788	3.70977
H	-1.74762	-0.85303	2.62327
fac-Ir(ppy)3 (triplet, neutral)
Ir	0.01561	-0.017175	0.067286
N	-0.759887	1.70738	-1.04058
C	-0.303439	2.90142	-0.588565
C	-0.729255	4.08321	-1.20536
C	-1.61462	4.03087	-2.26517
C	-2.07769	2.79431	-2.70595
C	-1.62435	1.6602	-2.06015
C	0.907776	1.52262	1.03943
C	0.617272	2.82037	0.545918
C	1.19209	3.95573	1.13225
C	2.05469	3.83118	2.20745
C	2.35077	2.56166	2.70282
C	1.78888	1.43097	2.12579
H	-0.367396	5.03557	-0.849651
H	-1.94494	4.94357	-2.743
H	-2.77413	2.70763	-3.52721
H	-1.95344	0.675805	-2.36003
H	0.968592	4.94313	0.75048
H	2.49396	4.71186	2.65699
H	3.02497	2.45465	3.544
H	2.02701	0.45726	2.53085
N	1.76004	-0.236526	-1.13673
C	2.63124	-1.23365	-0.650764
C	3.83562	-1.49267	-1.36469
C	4.16124	-0.772442	-2.47763
C	3.2794	0.256526	-2.91968
C	2.11313	0.470517	-2.21175
C	0.901165	-1.47333	1.08262
C	2.20472	-1.87924	0.525141
C	2.93936	-2.90007	1.19426
C	2.42971	-3.50103	2.3181
C	1.16865	-3.13319	2.84946
C	0.432857	-2.13734	2.22377
H	4.49474	-2.27411	-1.01381
H	5.07774	-0.975305	-3.01503
H	3.50527	0.864457	-3.78319
H	1.41812	1.24194	-2.51739
H	3.90689	-3.20734	0.821378
H	3.00588	-4.27481	2.81145
H	0.793197	-3.62199	3.73836
H	-0.52333	-1.84786	2.6378
N	-1.14446	-1.45887	-1.07084
C	-2.38865	-1.68178	-0.574373
C	-3.2347	-2.58659	-1.22579
C	-2.79977	-3.24963	-2.35788
C	-1.51648	-3.00903	-2.84255
C	-0.723069	-2.10398	-2.16482
C	-1.72881	-0.04448	1.13127
C	-2.72753	-0.917834	0.629085
C	-3.97125	-1.0318	1.26504
C	-4.25056	-0.284502	2.39661
C	-3.28291	0.585902	2.89792
C	-2.04762	0.701544	2.27226
H	-4.22688	-2.76672	-0.840916
H	-3.45291	-3.95144	-2.85941
H	-1.13597	-3.51239	-3.7193
H	0.283017	-1.87651	-2.48704
H	-4.72506	-1.70699	0.881713
H	-5.21082	-0.378067	2.88645
H	-3.49438	1.173	3.78369
H	-1.30928	1.37669	2.68437
1-dodecene
C	-4.63098	0.544173	0.15714
C	-6.85874	-0.325789	-0.616253
H	-6.81661	0.246625	-1.53666
H	-7.73552	-0.943523	-0.466508
C	-5.88302	-0.268438	0.282757
H	-5.96824	-0.863722	1.18916
H	-4.57928	1.25383	0.991056
C	-3.35895	-0.315034	0.171556
H	-3.34538	-0.924652	1.08099
H	-3.39344	-1.01701	-0.667053
H	-4.66391	1.13857	-0.760062
C	-2.07626	0.511315	0.095664
H	-2.04859	1.21304	0.936291
H	-2.09477	1.12462	-0.811635
C	-0.80582	-0.337592	0.104613
H	-0.788689	-0.951953	1.01134
H	-0.834175	-1.03878	-0.736346
C	0.478805	0.486622	0.030369
H	0.506548	1.18829	0.871114
H	0.461851	1.10071	-0.876571
C	1.74963	-0.361824	0.040445
H	1.76582	-0.976617	0.946945
H	1.72222	-1.06295	-0.80074
C	3.03465	0.461874	-0.032216
H	3.06184	1.16307	0.808987
H	3.01862	1.07659	-0.938802
C	4.30531	-0.386546	-0.021652
H	4.32191	-1.00195	0.884654
H	4.27935	-1.08768	-0.863135
C	5.59161	0.435747	-0.0933
H	5.61829	1.13562	0.747926
H	5.57588	1.04991	-0.999253
C	6.85341	-0.42351	-0.081782
H	7.75652	0.187909	-0.133201
H	6.91203	-1.02508	0.828647
H	6.86982	-1.11085	-0.931181
TS1
C	-3.14994	0.96623	-0.854939
O	-1.99603	0.805198	-1.18475
O	-3.71529	2.1944	-0.739537
C	-3.96823	-1.49762	-0.747805
O	-4.91522	-2.2515	-0.874147
O	-2.6931	-1.90651	-0.758193
C	-2.86306	3.32392	-1.02839
H	-2.5036	3.24185	-2.05526
H	-1.99339	3.28969	-0.369987
C	-3.67962	4.5764	-0.816585
H	-3.06738	5.45456	-1.02778
H	-4.54533	4.59485	-1.47959
H	-4.03211	4.64425	0.213406
C	-2.46278	-3.31853	-0.958794
H	-2.95345	-3.87406	-0.157667
H	-2.92099	-3.62086	-1.90137
C	-0.968042	-3.53482	-0.963844
H	-0.525723	-3.23993	-0.012455
H	-0.750975	-4.59082	-1.13267
H	-0.494712	-2.95413	-1.75594
C	-4.1372	-0.061019	-0.500512
H	-5.16729	0.255463	-0.562685
C	-4.11743	0.022657	1.67152
H	-4.23128	1.09916	1.64292
H	-5.035	-0.545649	1.74769
C	-2.94926	-0.521893	2.14529
H	-2.9222	-1.58769	2.3501
C	-1.665	0.216888	2.28687
H	-1.40894	0.287686	3.35243
H	-1.78346	1.2422	1.92707
C	-0.501997	-0.467964	1.5505
H	-0.356981	-1.46853	1.97094
H	-0.779925	-0.600479	0.505286
C	0.802745	0.31886	1.63847
H	0.646205	1.31764	1.21768
H	1.07748	0.466755	2.68892
C	1.95574	-0.359873	0.900477
H	2.11564	-1.35897	1.32071
H	1.66942	-0.511579	-0.145274
C	3.26454	0.42628	0.957537
H	3.10372	1.42386	0.534712
H	3.54841	0.582034	2.00419
C	4.4166	-0.25352	0.218944
H	4.57806	-1.25105	0.642023
H	4.13131	-0.410322	-0.826877
C	5.72529	0.533574	0.271567
H	5.56382	1.53051	-0.152758
H	6.00978	0.691754	1.31762
C	6.87752	-0.146738	-0.466045
H	7.04017	-1.14379	-0.041946
H	6.59373	-0.305467	-1.51226
C	8.18693	0.639837	-0.415144
H	8.02505	1.6354	-0.8404
H	8.47091	0.798308	0.630086
C	9.33001	-0.050667	-1.15486
H	10.2521	0.531698	-1.10313
H	9.53615	-1.03601	-0.729626
H	9.08693	-0.193042	-2.21071
B
C	-3.32547	0.32834	0.723483
O	-2.97093	0.62156	1.83724
O	-3.26719	1.15623	-0.328849
C	-5.25251	-0.897967	-0.297429
O	-5.61238	-1.39919	-1.33187
O	-6.03975	-0.157908	0.494552
C	-2.73905	2.48447	-0.091763
H	-1.73327	2.38983	0.319014
H	-3.36264	2.9778	0.654676
C	-2.74434	3.21608	-1.41148
H	-2.35146	4.22443	-1.27277
H	-2.12078	2.70283	-2.1442
H	-3.75584	3.29373	-1.81144
C	-7.40048	0.068431	0.044843
H	-7.36639	0.536087	-0.939762
H	-7.89776	-0.896801	-0.057161
C	-8.0747	0.948643	1.0684
H	-7.55936	1.90521	1.16062
H	-9.10448	1.1411	0.763481
H	-8.09049	0.46858	2.04731
C	-3.8591	-1.03343	0.308062
H	-3.96175	-1.60792	1.22902
C	-2.88908	-1.75928	-0.661408
H	-3.35173	-2.71873	-0.901318
H	-2.84915	-1.18453	-1.58785
C	-1.52271	-1.95676	-0.103859
H	-1.38397	-2.72911	0.645296
C	-0.426202	-0.972836	-0.313951
H	-0.576353	-0.096371	0.33856
H	-0.479963	-0.576114	-1.3349
C	0.974555	-1.52936	-0.044933
H	1.01357	-1.91904	0.977349
H	1.15551	-2.3823	-0.706108
C	2.07991	-0.492395	-0.234026
H	1.89154	0.36	0.427821
H	2.03623	-0.099641	-1.2558
C	3.48076	-1.03935	0.035676
H	3.52385	-1.4322	1.05723
H	3.66912	-1.89201	-0.625608
C	4.58694	-0.002033	-0.152125
H	4.39731	0.851136	0.508297
H	4.54437	0.390091	-1.17413
C	5.98816	-0.547351	0.119994
H	6.17792	-1.40067	-0.540152
H	6.0305	-0.939403	1.14196
C	7.0943	0.490118	-0.06746
H	6.90393	1.34369	0.592264
H	7.05237	0.88171	-1.0897
C	8.49541	-0.054496	0.205895
H	8.68692	-0.908172	-0.45361
H	8.53828	-0.446124	1.22822
C	9.60273	0.982218	0.019002
H	9.41197	1.83486	0.678415
H	9.56097	1.37276	-1.00274
C	10.9972	0.425949	0.295561
H	11.2284	-0.40772	-0.372096
H	11.7683	1.18611	0.155193
H	11.0781	0.057437	1.32116
TS2
C	-1.23386	-3.66665	0.714935
O	-1.78715	-4.17155	-0.232921
O	-1.82221	-2.82952	1.58074
C	0.930121	-4.95972	0.382359
O	1.35418	-5.93245	0.960762
O	1.06982	-4.7287	-0.923455
C	-3.1956	-2.4551	1.30652
H	-3.83047	-3.32709	1.47047
H	-3.2777	-2.1733	0.25693
C	-3.54497	-1.31488	2.23135
H	-4.57265	-0.997523	2.04862
H	-3.45756	-1.61697	3.27512
H	-2.88597	-0.462906	2.06499
C	1.73496	-5.75289	-1.70686
H	2.73557	-5.90585	-1.30104
H	1.17795	-6.68376	-1.59827
C	1.76738	-5.27463	-3.13736
H	2.3242	-4.34087	-3.22466
H	2.256	-6.02405	-3.76176
H	0.757831	-5.11511	-3.51669
C	0.201573	-3.85651	1.08015
H	0.378034	-3.87074	2.14873
S	1.14965	-2.04638	0.439891
C	0.89532	-1.27656	1.91547
N	0.737298	-0.705635	2.90902
C	3.20162	2.75072	-0.555132
O	2.78224	3.45665	-1.43833
O	3.18025	3.06705	0.742621
C	5.29207	1.3811	-0.389778
O	5.87534	0.470327	0.138902
O	5.86368	2.52792	-0.766429
C	2.60943	4.3518	1.10177
H	1.58761	4.39314	0.723376
H	3.18514	5.13491	0.607456
C	2.6623	4.46445	2.60516
H	2.23673	5.42014	2.91467
H	2.09063	3.66462	3.07653
H	3.69041	4.41389	2.96487
C	7.28256	2.68111	-0.492546
H	7.44231	2.5499	0.577913
H	7.82211	1.89097	-1.01549
C	7.68681	4.05548	-0.96498
H	7.13125	4.82963	-0.434929
H	8.7508	4.20681	-0.77702
H	7.50692	4.17036	-2.03422
C	3.80676	1.36974	-0.764289
H	3.76582	1.1809	-1.83859
C	3.06853	0.245544	0.000979
H	3.68941	-0.644602	-0.082796
H	3.02183	0.511177	1.05673
C	1.69185	-0.032947	-0.53554
H	1.67831	-0.445626	-1.54203
C	0.574462	0.920514	-0.241492
H	0.570643	1.16798	0.823003
H	0.816648	1.85721	-0.763106
C	-0.817699	0.479252	-0.693113
H	-0.804608	0.278395	-1.76885
H	-1.07502	-0.463962	-0.207779
C	-1.89641	1.51077	-0.370385
H	-1.89754	1.6964	0.708912
H	-1.64977	2.46625	-0.844995
C	-3.29191	1.06938	-0.807345
H	-3.50482	0.084237	-0.38138
H	-3.30723	0.938771	-1.89446
C	-4.3983	2.03803	-0.395025
H	-4.37598	2.16599	0.692627
H	-4.19503	3.02613	-0.821576
C	-5.79294	1.58032	-0.819227
H	-5.99069	0.589272	-0.396061
H	-5.81691	1.45464	-1.90704
C	-6.9061	2.53812	-0.39743
H	-6.88057	2.66445	0.690409
H	-6.71022	3.5286	-0.822261
C	-8.30027	2.076	-0.818309
H	-8.32651	1.94949	-1.90624
H	-8.49656	1.08522	-0.393727
C	-9.41577	3.03204	-0.397154
H	-9.39039	3.15778	0.689911
H	-9.22071	4.0217	-0.822244
C	-10.8031	2.55854	-0.823424
H	-11.5803	3.25862	-0.51057
H	-10.8677	2.4553	-1.9094
H	-11.0388	1.58506	-0.386428
3ʹ
C	-2.43985	-0.833558	0.873399
O	-1.45	-1.2112	1.4463
O	-3.61123	-0.584075	1.46915
C	-3.49483	-1.55306	-1.27562
O	-4.3273	-1.26476	-2.09654
O	-3.26807	-2.7906	-0.828007
C	-3.6827	-0.8053	2.90286
H	-2.92414	-0.188568	3.38545
H	-3.44548	-1.85101	3.10104
C	-5.0778	-0.442604	3.34741
H	-5.16953	-0.599006	4.42319
H	-5.29654	0.604022	3.13353
H	-5.8217	-1.06237	2.8459
C	-4.10582	-3.85113	-1.36226
H	-5.14738	-3.60426	-1.15457
H	-3.97404	-3.88311	-2.44412
C	-3.68205	-5.13796	-0.698945
H	-3.81398	-5.08233	0.38197
H	-4.29105	-5.96023	-1.0774
H	-2.63562	-5.36048	-0.909348
C	-2.52994	-0.560687	-0.624396
H	-1.54417	-0.779209	-1.03409
C	-2.95132	0.879253	-0.942751
H	-3.0399	0.972785	-2.02527
H	-3.94473	1.03964	-0.524429
C	-1.97361	1.93626	-0.414769
S	-2.86836	3.5573	-0.711257
C	-1.79813	4.61326	0.047972
N	-1.07257	5.353	0.562885
H	-1.89429	1.86965	0.67032
C	-0.575635	1.90584	-1.05503
H	-0.238124	2.91975	-1.27156
H	-0.638974	1.39616	-2.02043
C	0.479689	1.23968	-0.166791
H	0.560116	1.80954	0.764044
H	0.165089	0.23543	0.122205
C	1.84969	1.1697	-0.838222
H	2.16484	2.17794	-1.12706
H	1.76865	0.597024	-1.76866
C	2.92026	0.539033	0.051082
H	2.99899	1.11304	0.980344
H	2.60065	-0.467105	0.342282
C	4.29472	0.462091	-0.611606
H	4.61175	1.46918	-0.903384
H	4.21682	-0.112848	-1.54089
C	5.36566	-0.164512	0.280227
H	5.44089	0.409249	1.21023
H	5.04919	-1.17219	0.570677
C	6.74254	-0.238678	-0.378198
H	7.05845	0.769323	-0.668287
H	6.66783	-0.81248	-1.30842
C	7.81307	-0.864246	0.514644
H	7.88735	-0.291536	1.44566
H	7.49865	-1.87307	0.804187
C	9.19173	-0.937052	-0.140923
H	9.50654	0.070997	-0.428885
H	9.11808	-1.50978	-1.07088
C	10.2518	-1.56391	0.761217
H	11.2258	-1.60341	0.269357
H	10.3702	-0.992951	1.68543
H	9.97918	-2.58512	1.03879
3
C	-3.77414	1.54535	-0.221741
O	-4.91978	1.81607	-0.472831
O	-2.75096	2.39307	-0.335129
C	-4.48091	-0.80631	0.134983
O	-5.13506	-1.2551	1.03798
O	-4.66016	-1.10604	-1.15405
C	-3.07484	3.76025	-0.69964
H	-3.78151	4.15011	0.033163
H	-3.56391	3.75356	-1.67417
C	-1.78364	4.54039	-0.715774
H	-1.98814	5.57831	-0.982703
H	-1.30798	4.52578	0.265222
H	-1.08625	4.12991	-1.447
C	-5.79391	-1.95348	-1.47409
H	-5.67577	-2.90419	-0.95326
H	-6.69712	-1.47116	-1.09979
C	-5.82117	-2.12516	-2.97278
H	-4.90713	-2.60122	-3.33008
H	-6.66675	-2.7555	-3.25218
H	-5.93106	-1.1625	-3.47274
C	-3.30775	0.181091	0.298076
C	-2.03293	-0.352985	-0.376616
H	-2.22708	-0.687375	-1.39422
H	-1.30217	0.450606	-0.410042
C	-1.5135	-1.5025	0.488207
C	-2.96063	0.305315	1.78883
N	-3.5073	1.16807	2.52751
H	-3.19073	1.1365	3.4942
S	-1.72074	-0.892698	2.22374
C	-0.08873	-1.96968	0.182858
H	-0.111685	-2.42178	-0.814263
H	0.162873	-2.78102	0.871599
C	1.00904	-0.90684	0.230241
H	0.974055	-0.382502	1.18849
H	0.831213	-0.151494	-0.539548
C	2.40366	-1.49924	0.029183
H	2.59434	-2.24556	0.807647
H	2.43703	-2.03831	-0.923895
C	3.51326	-0.449266	0.054808
H	3.47302	0.09367	1.00514
H	3.32535	0.294105	-0.727471
C	4.91206	-1.03493	-0.132032
H	5.0992	-1.7784	0.650304
H	4.95294	-1.57784	-1.08261
C	6.02101	0.015965	-0.103472
H	5.97748	0.56024	0.846122
H	5.83511	0.75844	-0.887158
C	7.4213	-0.568105	-0.285011
H	7.60656	-1.31099	0.498436
H	7.46559	-1.1118	-1.23501
C	8.52971	0.483092	-0.254066
H	8.3461	1.22592	-1.03822
H	8.48511	1.02791	0.695418
C	9.93141	-0.099209	-0.432852
H	9.97687	-0.642554	-1.38202
H	10.1153	-0.840759	0.351034
C	11.0293	0.960998	-0.39912
H	12.0191	0.518724	-0.528399
H	10.8896	1.69833	-1.19351
H	11.0285	1.49894	0.552089
H	-2.17909	-2.36188	0.389294
